# Supplementary material for: DXA-Derived Visceral and Subcutaneous Adipose Tissue and Postmenopausal Breast Cancer Mortality
Source: Curr Oncol. 2026 Feb 17;33(2):119. doi: 10.3390/curroncol33020119 (PMC12939695; doi:10.3390/curroncol33020119)
Supplement: Supplementary file 1 [file curroncol-33-00119-s001.zip]

Archive with 4 entries (4 files):
- Bea - Adiposity and BC - Supplemental figure 1.png
- Bea - Adiposity and BC - Supplemental table 1.pdf
- Bea - Adiposity and BC - Supplemental table 2.pdf
- Bes - Adiposity and BC - Supplemental Figure S1 Legend.pdf
